# Supplementary material for: Stilbocrea banihashemiana sp. nov. a New Fungal Pathogen Causing Stem Cankers and Twig Dieback of Fruit Trees
Source: J Fungi (Basel). 2022 Jun 30;8(7):694. doi: 10.3390/jof8070694 (PMC9319130; doi:10.3390/jof8070694)
Supplement: Supplementary file 1 [file jof-08-00694-s001.zip]

Archive with 1 entries (1 files):
- jof-1781588-supplementary.pdf
